# Supplementary material for: Comparative Study of Potentially Toxic Nickel and Their Potential Human Health Risks in Seafood (Fish and Mollusks) from Peninsular Malaysia
Source: Biology (Basel). 2022 Feb 27;11(3):376. doi: 10.3390/biology11030376 (PMC8945417; doi:10.3390/biology11030376)
Supplement: Supplementary file 1 [file biology-11-00376-s001.zip]

Archive with 1 entries (1 files):
- biology-1564712-supplementary.pdf
